# Supplementary material for: Geopropolis from Melipona orbignyi and Melipona quadrifasciata anthidioides Enhances Oxidative Stress Resistance and Lifespan in Caenorhabditis elegans
Source: Pharmaceuticals (Basel). 2026 Mar 6;19(3):433. doi: 10.3390/ph19030433 (PMC13028737; doi:10.3390/ph19030433)
Supplement: Supplementary file 1 [file pharmaceuticals-19-00433-s001.zip]

Archive with 1 entries (1 files):
- pharmaceuticals-4124184-supplementary.pdf
